# Supplementary material for: Correlation between oxygenation function and laboratory indicators in COVID-19 patients based on non-enhanced chest CT images and construction of an artificial intelligence prediction model
Source: Front Microbiol. 2024 Nov 6;15:1495432. doi: 10.3389/fmicb.2024.1495432 (PMC11576442; doi:10.3389/fmicb.2024.1495432)
Supplement: Supplementary file 1 [file Data_Sheet_1.xlsx]

## Sheet: Sheet1
		TEST													TRAIN
		Number	PosNum	NegNum	AUC	95% CIs	Std	Acc	Youden Index	Sen	Spe	PPV	NPV		Number	PosNum	NegNum	AUC	95% CIs	Std	Acc	Youden Index	Sen	Spe	PPV	NPV
RESULT	MinMax_PCA_KW_27_LR	115	70	45	0.7946	[0.7146-0.8776]	0.0419	0.7478	0.5574	0.7714	0.7111	0.806	0.6667	MinMax_PCA_KW_27_LR	269	163	106	0.8618	[0.8159-0.9056]	0.023	0.7881	0.6378	0.7669	0.8208	0.8681	0.696
RESULT1	Mean_PCA_RFE_13_LRLasso	115	70	45	0.8337	[0.7541-0.9033]	0.0376	0.7739	0.6309	0.8	0.7333	0.8235	0.7021	Mean_PCA_RFE_13_LRLasso	269	163	106	0.8318	[0.7777-0.8791]	0.0265	0.7435	0.6381	0.6994	0.8113	0.8507	0.637
RESULT2	Zscore_PCC_Relief_14_LRLasso	115	70	45	0.7752	[0.6829-0.8617]	0.0457	0.7652	0.6574	0.7571	0.7778	0.8413	0.6731	Zscore_PCC_Relief_14_LRLasso	269	163	106	0.7535	[0.6960-0.8169]	0.0309	0.71	0.616	0.7239	0.6887	0.7815	0.6186
RESULT3	Zscore_PCA_RFE_27_AE	115	70	45	0.8283	[0.7440-0.9018]	0.039	0.8174	0.5719	0.8571	0.7556	0.8451	0.7727	Zscore_PCA_RFE_27_AE	269	163	106	0.8862	[0.8397-0.9247]	0.0224	0.8327	0.5361	0.8834	0.7547	0.8471	0.8081
RESULT4	MinMax_PCC_RFE_25_AE	115	70	45	0.8175	[0.7348-0.8957]	0.0411	0.7913	0.5381	0.9143	0.6	0.7805	0.8182	MinMax_PCC_RFE_25_AE	269	163	106	0.7814	[0.7267-0.8355]	0.0274	0.7175	0.5809	0.7301	0.6981	0.7881	0.6271
RESULT5	MinMax_PCC_KW_27_LDA	115	70	45	0.8273	[0.7475-0.9005]	0.0385	0.7739	0.5974	0.7429	0.8222	0.8667	0.6727	MinMax_PCC_KW_27_LDA	269	163	106	0.8137	[0.7631-0.8612]	0.0256	0.7249	0.6843	0.6626	0.8208	0.8504	0.6127
RESULT6	Zscore_PCC_ANOVA_24_LR	115	70	45	0.7873	[0.7097-0.8629]	0.0406	0.7217	0.7238	0.6857	0.7778	0.8276	0.614	Zscore_PCC_ANOVA_24_LR	269	163	106	0.7959	[0.7379-0.8453]	0.0279	0.7398	0.5911	0.7423	0.7358	0.8121	0.65
RESULT7	Mean_PCC_RFE_17_AE	115	70	45	0.8016	[0.7135-0.8849]	0.0441	0.7652	0.5891	0.7714	0.7556	0.8308	0.68	Mean_PCC_RFE_17_AE	269	163	106	0.8038	[0.7497-0.8524]	0.0259	0.7175	0.6267	0.6564	0.8113	0.8425	0.6056
RESULT8	Zscore_PCA_RFE_17_AE	115	70	45	0.7848	[0.6988-0.8624]	0.0438	0.7478	0.5483	0.7286	0.7778	0.8361	0.6481	Zscore_PCA_RFE_17_AE	269	163	106	0.9011	[0.8579-0.9366]	0.0195	0.8364	0.5542	0.865	0.7925	0.865	0.7925
